# Supplementary material for: In Vitro Antibacterial and Wound Healing Activities Evoked by Silver Nanoparticles Synthesized through Probiotic Bacteria
Source: Antibiotics (Basel). 2023 Jan 10;12(1):141. doi: 10.3390/antibiotics12010141 (PMC9854575; doi:10.3390/antibiotics12010141)
Supplement: Supplementary file 1 [file antibiotics-12-00141-s001.zip]

Archive with 1 entries (1 files):
- antibiotics-2120190-supplementary.pdf
